# Supplementary material for: Capacitive-Type Pressure-Mapping Sensor for Measuring Bite Force
Source: Int J Environ Res Public Health. 2022 Jan 24;19(3):1273. doi: 10.3390/ijerph19031273 (PMC8834865; doi:10.3390/ijerph19031273)
Supplement: Supplementary file 1 [file ijerph-19-01273-s001.zip]

Archive with 1 entries (1 files):
- ijerph-1500643-supplementary-2.pdf
